# Supplementary material for: Physiological and Genomic Characterization of a Novel Obligately Chemolithoautotrophic, Sulfur-Oxidizing Bacterium of Genus Thiomicrorhabdus Isolated from a Coastal Sediment
Source: Microorganisms. 2023 Oct 15;11(10):2569. doi: 10.3390/microorganisms11102569 (PMC10608990; doi:10.3390/microorganisms11102569)
Supplement: Supplementary file 1 [file microorganisms-11-02569-s001.zip]

Archive with 1 entries (1 files):
- microorganisms-2624246-supplementary.pdf
